# Supplementary material for: Xiphoid nucleus of the midline thalamus controls cold-induced food seeking
Source: Nature. 2023 Aug 16;621(7977):138–45. doi: 10.1038/s41586-023-06430-9 (PMC10482681; doi:10.1038/s41586-023-06430-9)
Supplement: Supplementary file 1 — Whole-brain c-Fos quantification of cold versus thermoneutral conditions. [file 41586_2023_6430_MOESM1_ESM.xlsx]

## Sheet: Cerebral Cortex
	name	acronym	density_mean_cold	density_mean_Thermoneutral	density_difference	density_difference_mean_abs
0	Primary auditory area, layer 6a	AUDp6a	3047.03	4435.71	-1388.68	13.8868
1	Primary motor area, Layer 1	MOp1	1386.95	2045.46	-658.515	6.58515
2	Somatomotor areas	MO	1327	2697.55	-1370.55	13.7055
3	Posterior auditory area	AUDpo	1957.52	2606.64	-649.121	6.49121
4	Primary somatosensory area	SSp	1164.59	2557.89	-1393.3	13.933
5	Primary somatosensory area, unassigned, layer 1	SSp-un1	1798.39	1256.31	542.09	5.4209
6	Parasubiculum	PAR	1284.11	1932.75	-648.643	6.48643
7	Lateral visual area, layer 1	VISl1	628.56	1274.53	-645.974	6.45974
8	Basolateral amygdalar nucleus	BLA	1812.14	3202.4	-1390.26	13.9026
9	Basomedial amygdalar nucleus, anterior part	BMAa	1816.92	2413.25	-596.324	5.96324
10	Entorhinal area, medial part, dorsal zone	ENTm	3021.68	4403.71	-1382.03	13.8203
11	Primary somatosensory area, barrel field, layer 6b	SSp-bfd6b	2034.91	2639.16	-604.25	6.0425
12	Primary somatosensory area, barrel field, layer 2/3	SSp-bfd2/3	1568.93	2176.17	-607.238	6.07238
13	Laterointermediate area, layer 6b	VISli6b	2130.67	3519.2	-1388.52	13.8852
14	Orbital area, lateral part, layer 2/3	ORBl2/3	1079.06	5276.31	-4197.25	41.9725
15	Retrosplenial area, dorsal part, layer 6b	RSPd6b	1117.7	1735.28	-617.585	6.17585
16	Postpiriform transition area	TR	2877.52	3536.7	-659.181	6.59181
17	Primary somatosensory area, lower limb, layer 6a	SSp-ll6a	411.246	1007.69	-596.439	5.96439
18	Postrhinal area, layer 6b	VISpor6b	2529.06	3914.48	-1385.42	13.8542
19	Posterior auditory area, layer 4	AUDpo4	2174.47	2920.67	-746.202	7.46202
20	Retrosplenial area, dorsal part, layer 2/3	RSPd2/3	1046.3	1713.97	-667.672	6.67672
21	Frontal pole, layer 1	FRP1	1969.18	3283.16	-1313.98	13.1398
22	Lateral visual area, layer 6a	VISl6a	2490.68	3807.38	-1316.7	13.167
23	Taenia tecta, ventral part	TTv	1430.38	2191.3	-760.92	7.6092
24	Primary somatosensory area, trunk, layer 5	SSp-tr5	580.438	1339.94	-759.498	7.59498
25	Primary somatosensory area, trunk, layer 4	SSp-tr4	634.971	1392.53	-757.56	7.5756
26	Ectorhinal area/Layer 1	ECT1	5000.4	5749.2	-748.8	7.488
27	Perirhinal area, layer 2/3	PERI2/3	3403.16	4723.28	-1320.12	13.2012
28	Secondary motor area, layer 2/3	MOs2/3	2163.71	2901.51	-737.797	7.37797
29	Lateral visual area, layer 6b	VISl6b	1975.7	2713.17	-737.464	7.37464
30	Agranular insular area, dorsal part, layer 6b	AId6b	405.016	1142.43	-737.414	7.37414
31	Ammon's horn	CA	986.961	2314.27	-1327.31	13.2731
32	Ventral auditory area, layer 5	AUDv5	3475.17	4822.05	-1346.88	13.4688
33	Taenia tecta	TT	1886.18	2599.52	-713.342	7.13342
34	Primary somatosensory area, nose	SSp-n	1636.77	2993.36	-1356.6	13.566
35	Perirhinal area	PERI	4269.12	4967.37	-698.246	6.98246
36	Laterointermediate area	VISli	1560.18	2922.03	-1361.85	13.6185
37	Subiculum	SUB	1793.17	2489.53	-696.362	6.96362
38	Primary somatosensory area, unassigned, layer 2/3	SSp-un2/3	1030.3	2398.7	-1368.4	13.684
39	Infralimbic area, layer 1	ILA1	1468.47	2157.94	-689.467	6.89467
40	Anterior cingulate area, ventral part, layer 1	ACAv1	616.536	1300.83	-684.293	6.84293
41	Posterolateral visual area, layer 2/3	VISpl2/3	2788.51	3472.04	-683.529	6.83529
42	Ectorhinal area	ECT	4306.31	5676.43	-1370.12	13.7012
43	Nucleus of the lateral olfactory tract	NLOT	936.673	1607.42	-670.744	6.70744
44	Taenia tecta, dorsal part	TTd	2338.87	3004.31	-665.438	6.65438
45	Basomedial amygdalar nucleus	BMA	2012.77	2692.76	-679.988	6.79988
46	Isocortex	Isocortex	1561.87	2965.3	-1403.43	14.0343
47	Rostrolateral area, layer 1	VISrl1	1293.85	1865.47	-571.614	5.71614
48	Laterointermediate area, layer 4	VISli4	1809.14	3258.92	-1449.77	14.4977
49	Frontal pole, layer 5	FRP5	2236.6	2708.31	-471.71	4.7171
50	Cortical subplate	CTXsp	1750.52	3202.26	-1451.74	14.5174
51	Field CA1	CA1	1168.77	2624.2	-1455.43	14.5543
52	Primary visual area, layer 1	VISp1	1427.39	2885.55	-1458.15	14.5815
53	Posterior auditory area, layer 1	AUDpo1	1159	1613.48	-454.487	4.54487
54	Posterolateral visual area, layer 6a	VISpl6a	2757.53	4258.34	-1500.81	15.0081
55	Entorhinal area, medial part, dorsal zone, layer 6	ENTm6	4000.91	4454.43	-453.517	4.53517
56	Primary auditory area, layer 2/3	AUDp2/3	3334.71	3787.34	-452.628	4.52628
57	Nucleus of the lateral olfactory tract, molecular layer	NLOT1	998.348	1449.37	-451.02	4.5102
58	Anterolateral visual area, layer 4	VISal4	1250.07	2786.88	-1536.81	15.3681
59	Supplemental somatosensory area, layer 1	SSs1	1187.57	1638.13	-450.559	4.50559
60	Fasciola cinerea	FC	760.721	347.206	413.515	4.13515
61	Posterolateral visual area, layer 6b	VISpl6b	2788.77	3236.17	-447.397	4.47397
62	Primary somatosensory area, unassigned, layer 6b	SSp-un6b	854.941	1295.92	-440.974	4.40974
63	posteromedial visual area, layer 2/3	VISpm2/3	828.427	2378.01	-1549.58	15.4958
64	Gustatory areas, layer 2/3	GU2/3	1965.21	3515.18	-1549.97	15.4997
65	Cortical amygdalar area, posterior part, lateral zone	COApl	2417.16	2849.55	-432.393	4.32393
66	Prelimbic area, layer 1	PL1	1855.57	3409.77	-1554.2	15.542
67	Laterointermediate area, layer 6a	VISli6a	2518.36	4084.26	-1565.9	15.659
68	posteromedial visual area, layer 6a	VISpm6a	1388.46	1817.42	-428.961	4.28961
69	Secondary motor area, layer 6b	MOs6b	524.862	1974.06	-1449.2	14.492
70	Anterior cingulate area, ventral part, 6b	ACAv6b	1137.82	2576.62	-1438.8	14.388
71	Posterior auditory area, layer 5	AUDpo5	2121.11	2599.46	-478.354	4.78354
72	Temporal association areas, layer 4	TEa4	3329.81	3809.27	-479.464	4.79464
73	Ventral auditory area, layer 1	AUDv1	2278.16	1790.77	487.396	4.87396
74	Somatosensory areas	SS	1245.1	2646.91	-1401.81	14.0181
75	Agranular insular area, dorsal part	AId	1537.62	2944.98	-1407.36	14.0736
76	Postrhinal area, layer 2/3	VISpor2/3	1806.16	3228.52	-1422.36	14.2236
77	Retrosplenial area, dorsal part, layer 6a	RSPd6a	1409.79	2833.96	-1424.17	14.2417
78	Retrosplenial area, ventral part, layer 6b	RSPv6b	709.433	1249.88	-540.45	5.4045
79	Anteromedial visual area	VISam	1329.39	1869.76	-540.376	5.40376
80	Supplemental somatosensory area	SSs	1461.94	2886.6	-1424.65	14.2465
81	Anterolateral visual area, layer 1	VISal1	1061.12	1593.81	-532.689	5.32689
82	Temporal association areas	TEa	3417.02	3945.6	-528.581	5.28581
83	Primary motor area, Layer 6a	MOp6a	579.866	1975.51	-1395.64	13.9564
84	Ventral auditory area, layer 4	AUDv4	4059.58	4580.67	-521.088	5.21088
85	Primary somatosensory area, lower limb, layer 1	SSp-ll1	904.077	1417.55	-513.477	5.13477
86	Temporal association areas, layer 5	TEa5	3250.35	4508.28	-1257.92	12.5792
87	Accessory olfactory bulb, glomerular layer	AOBgl	1707.92	2210.89	-502.967	5.02967
88	Infralimbic area, layer 6b	ILA6b	1547.95	2983.25	-1435.29	14.3529
89	Retrosplenial area, dorsal part, layer 1	RSPd1	1197.69	1689.75	-492.063	4.92063
90	Anterolateral visual area, layer 6a	VISal6a	2784.3	3276.22	-491.919	4.91919
91	Anteromedial visual area, layer 5	VISam5	1474.94	1959.23	-484.298	4.84298
92	Nucleus of the lateral olfactory tract, layer 3	NLOT3	652.955	1133.35	-480.391	4.80391
93	Perirhinal area, layer 5	PERI5	3037.43	4475.44	-1438.01	14.3801
94	Retrosplenial area, ventral part	RSPv	968.024	1447.52	-479.495	4.79495
95	Retrosplenial area, lateral agranular part	RSPagl	1560.37	2985.3	-1424.93	14.2493
96	Agranular insular area, posterior part, layer 1	AIp1	1206.75	1974.26	-767.512	7.67512
97	Piriform-amygdalar area	PAA	2398.8	3188.31	-789.514	7.89514
98	Temporal association areas, layer 2/3	TEa2/3	3993.49	3207.23	786.263	7.86263
99	Dentate gyrus, granule cell layer	DG-sg	1257.91	2397.47	-1139.57	11.3957
100	Infralimbic area	ILA	2777.5	3915.23	-1137.74	11.3774
101	Agranular insular area, dorsal part, layer 2/3	AId2/3	1710.08	2845.13	-1135.05	11.3505
102	Primary somatosensory area, nose, layer 6a	SSp-n6a	2129	3260.98	-1131.98	11.3198
103	Primary auditory area, layer 5	AUDp5	2729.59	3859.1	-1129.52	11.2952
104	Primary visual area	VISp	1260.3	2389.39	-1129.09	11.2909
105	posteromedial visual area, layer 5	VISpm5	1400.97	2525.92	-1124.95	11.2495
106	Field CA3	CA3	709.735	1830.91	-1121.18	11.2118
107	Anterior area, layer 2/3	VISa2/3	1135.09	2254.81	-1119.72	11.1972
108	Primary somatosensory area, barrel field, layer 4	SSp-bfd4	1287.96	2393.11	-1105.15	11.0515
109	Rostrolateral visual area	VISrl	1460.62	2551.9	-1091.27	10.9127
110	Primary somatosensory area, barrel field, layer 6a	SSp-bfd6a	1776.22	2855.51	-1079.29	10.7929
111	Primary somatosensory area, nose, layer 2/3	SSp-n2/3	1804.52	2877.75	-1073.23	10.7323
112	posteromedial visual area, layer 4	VISpm4	882.34	1952.4	-1070.06	10.7006
113	Perirhinal area, layer 6a	PERI6a	3710.76	4778.01	-1067.24	10.6724
114	Dorsal auditory area, layer 2/3	AUDd2/3	2648.28	3710.7	-1062.42	10.6242
115	posteromedial visual area	VISpm	1180.15	2242.49	-1062.35	10.6235
116	Dentate gyrus, polymorph layer	DG-po	1191.56	2248.01	-1056.45	10.5645
117	Entorhinal area, medial part, dorsal zone, layer 5	ENTm5	4020.17	5295.47	-1275.3	12.753
118	Retrosplenial area, lateral agranular part, layer 6a	RSPagl6a	1608.71	2652.94	-1044.24	10.4424
119	Dorsal auditory area, layer 1	AUDd1	1712.27	2755.79	-1043.52	10.4352
120	Retrosplenial area, dorsal part	RSPd	1138.73	2281.13	-1142.4	11.424
121	Anterolateral visual area	VISal	1691.12	2837.87	-1146.75	11.4675
122	Dorsal auditory area	AUDd	2475.66	3623.14	-1147.48	11.4748
123	Secondary motor area	MOs	1744.53	2898.55	-1154.02	11.5402
124	Visual areas	VIS	1474.72	2727.44	-1252.72	12.5272
125	Primary somatosensory area, upper limb, layer 6b	SSp-ul6b	578.816	1828.51	-1249.7	12.497
126	Retrosplenial area, lateral agranular part, layer 2/3	RSPagl2/3	1573.31	2814.87	-1241.57	12.4157
127	Primary somatosensory area, barrel field, layer 5	SSp-bfd5	1622.64	2855.14	-1232.5	12.325
128	Hippocampal formation	HPF	1624.42	2851.41	-1226.99	12.2699
129	Primary visual area, layer 4	VISp4	675.778	1899.94	-1224.16	12.2416
130	Anterior area, layer 4	VISa4	1013.39	2276.31	-1262.92	12.6292
131	Basolateral amygdalar nucleus, posterior part	BLAp	2040.73	3253.36	-1212.64	12.1264
132	Basolateral amygdalar nucleus, ventral part	BLAv	2310.35	3522.06	-1211.71	12.1171
133	Posterior auditory area, layer 2/3	AUDpo2/3	1960.54	3164.98	-1204.43	12.0443
134	Retrohippocampal region	RHP	2488.27	3768.79	-1280.52	12.8052
135	Hippocampal region	HIP	955.465	2152.36	-1196.9	11.969
136	Cortical amygdalar area, posterior part, medial zone	COApm	1237.69	2432.51	-1194.82	11.9482
137	Agranular insular area, ventral part, layer 1	AIv1	1411.73	2604.94	-1193.21	11.9321
138	Anterolateral visual area, layer 5	VISal5	2001.35	3193.29	-1191.94	11.9194
139	Rostrolateral area, layer 4	VISrl4	1340.11	2530.31	-1190.2	11.902
140	Bed nucleus of the accessory olfactory tract	BA	577.618	1767.81	-1190.19	11.9019
141	Visceral area	VISC	1788.6	2971.05	-1182.45	11.8245
142	Primary somatosensory area, unassigned, layer 5	SSp-un5	690.925	1871.85	-1180.93	11.8093
143	Retrosplenial area, lateral agranular part, layer 1	RSPagl1	1616.36	2792.65	-1176.29	11.7629
144	Infralimbic area, layer 5	ILA5	3715.1	4885.74	-1170.64	11.7064
145	Agranular insular area, ventral part, layer 6a	AIv6a	1731.98	2895.47	-1163.49	11.6349
146	Rostrolateral area, layer 5	VISrl5	1611.24	2807.93	-1196.69	11.9669
147	Posterior amygdalar nucleus	PA	1424.95	2464.56	-1039.61	10.3961
148	Anterior cingulate area, dorsal part, layer 1	ACAd1	986.168	2021.79	-1035.62	10.3562
149	Dorsal auditory area, layer 4	AUDd4	2167.54	3202.76	-1035.23	10.3523
150	Auditory areas	AUD	2852.66	3706.48	-853.817	8.53817
151	Primary somatosensory area, barrel field	SSp-bfd	1537.62	2374.58	-836.959	8.36959
152	Infralimbic area, layer 2/3	ILA2/3	1988.63	3288.09	-1299.45	12.9945
153	posteromedial visual area, layer 1	VISpm1	1449.87	2280.25	-830.381	8.30381
154	Retrosplenial area, ventral part, layer 6a	RSPv6a	984.926	1815.07	-830.148	8.30148
155	Cortical amygdalar area, posterior part	COAp	1805.43	2633.26	-827.827	8.27827
156	Posterolateral visual area	VISpl	2580.23	3880.19	-1299.96	12.9996
157	Endopiriform nucleus, ventral part	EPv	2338.35	3638.94	-1300.59	13.0059
158	Anterior area, layer 6b	VISa6b	842.524	1664.28	-821.76	8.2176
159	Gustatory areas, layer 1	GU1	1670.88	2490.77	-819.887	8.19887
160	Cortical amygdalar area	COA	1929.16	2784.56	-855.409	8.55409
161	Claustrum	CLA	1585.29	2894.33	-1309.04	13.0904
162	Retrosplenial area, lateral agranular part, layer 6b	RSPagl6b	1036.84	1846.25	-809.414	8.09414
163	Ventral auditory area	AUDv	3444.37	4250.18	-805.812	8.05812
164	Secondary motor area, layer 1	MOs1	3041.41	2181.63	859.78	8.5978
165	Frontal pole, cerebral cortex	FRP	2184.02	2984.71	-800.691	8.00691
166	Anterior area	VISa	1050.57	1848.88	-798.312	7.98312
167	Temporal association areas, layer 1	TEa1	2764.71	1949.98	814.734	8.14734
168	Anterior cingulate area, ventral part, layer 2/3	ACAv2/3	975.157	2547.3	-1572.14	15.7214
169	Primary auditory area	AUDp	2818.45	3605.87	-787.424	7.87424
170	Dentate gyrus, molecular layer	DG-mo	689.086	1471.73	-782.643	7.82643
171	Primary auditory area, layer 6b	AUDp6b	2847.18	4160.45	-1313.28	13.1328
172	Retrosplenial area, ventral part, layer 5	RSPv5	1013.83	1830.59	-816.756	8.16756
173	Basomedial amygdalar nucleus, posterior part	BMAp	2222.51	2992.07	-769.557	7.69557
174	Orbital area, ventrolateral part, layer 1	ORBvl1	2759.3	3618.67	-859.368	8.59368
175	Anterolateral visual area, layer 6b	VISal6b	2663.35	3545.88	-882.528	8.82528
176	Anterior area, layer 5	VISa5	881.95	1916.05	-1034.1	10.341
177	Dorsal peduncular area	DP	1419.86	2449.58	-1029.73	10.2973
178	Primary somatosensory area, unassigned	SSp-un	878.073	1883.52	-1005.45	10.0545
179	Primary auditory area, layer 4	AUDp4	3464.5	4462.42	-997.918	9.97918
180	Entorhinal area, medial part, dorsal zone, layer 1	ENTm1	1998.02	2980.37	-982.349	9.82349
181	Cortical plate	CTXpl	1915.68	3203.86	-1288.18	12.8818
182	Dorsal auditory area, layer 5	AUDd5	2689.62	3645.89	-956.274	9.56274
183	Primary somatosensory area, unassigned, layer 6a	SSp-un6a	584.063	1539.21	-955.151	9.55151
184	Perirhinal area, layer 1	PERI1	6743.16	5799.3	943.861	9.43861
185	Cortical amygdalar area, anterior part	COAa	2331.63	3276.51	-944.874	9.44874
186	Anteromedial visual area, layer 2/3	VISam2/3	1296.44	2166.27	-869.834	8.69834
187	Ectorhinal area/Layer 2/3	ECT2/3	4279.08	5223.27	-944.185	9.44185
188	Primary visual area, layer 5	VISp5	1318.42	2253.8	-935.387	9.35387
189	Retrosplenial area	RSP	1162.48	2094.06	-931.576	9.31576
190	Posterior parietal association areas	PTLp	1220.34	2139.94	-919.605	9.19605
191	Anteromedial visual area, layer 4	VISam4	1583.52	2495.7	-912.18	9.1218
192	Primary somatosensory area, lower limb	SSp-ll	535.363	1824.45	-1289.09	12.8909
193	Nucleus of the lateral olfactory tract, pyramidal layer	NLOT2	1000.24	1908.54	-908.3	9.083
194	Dentate gyrus	DG	879.356	1777.11	-897.754	8.97754
195	Field CA2	CA2	735.422	2027.14	-1291.72	12.9172
196	Primary motor area, Layer 6b	MOp6b	530.444	1417.76	-887.314	8.87314
197	Cerebral cortex	CTX	1909.04	3203.8	-1294.75	12.9475
198	Supplemental somatosensory area, layer 2/3	SSs2/3	1737.65	2673.93	-936.274	9.36274
199	Rostrolateral area, layer 6a	VISrl6a	1833.2	2254.34	-421.14	4.2114
200	Infralimbic area, layer 6a	ILA6a	2832.79	4093.49	-1260.7	12.607
201	Primary somatosensory area, upper limb, layer 6a	SSp-ul6a	579.123	2358.72	-1779.6	17.796
202	Lateral visual area	VISl	1461.95	3337.55	-1875.6	18.756
203	Agranular insular area, dorsal part, layer 5	AId5	1602.62	3491.59	-1888.97	18.8897
204	Primary auditory area, layer 1	AUDp1	1760.07	1638.05	122.021	1.22021
205	Postrhinal area, layer 4	VISpor4	2355.37	4966.94	-2611.57	26.1157
206	Entorhinal area, lateral part, layer 3	ENTl3	2322.23	4925.69	-2603.45	26.0345
207	Agranular insular area, dorsal part, layer 1	AId1	1648.74	1713.88	-65.133	0.65133
208	Agranular insular area, posterior part, layer 6a	AIp6a	2335	4225.24	-1890.24	18.9024
209	Postrhinal area	VISpor	2155.59	4078.41	-1922.82	19.2282
210	Primary motor area, Layer 2/3	MOp2/3	955.522	2828.07	-1872.55	18.7255
211	Postrhinal area, layer 1	VISpor1	746.274	952.992	-206.718	2.06718
212	Anterior cingulate area, dorsal part, layer 6a	ACAd6a	1102.04	3704.08	-2602.04	26.0204
213	Prelimbic area, layer 6a	PL6a	1914.4	4486.85	-2572.45	25.7245
214	Orbital area, ventrolateral part	ORBvl	2107.19	4672.43	-2565.24	25.6524
215	Orbital area, medial part, layer 5	ORBm5	2380.23	4935.46	-2555.22	25.5522
216	Primary somatosensory area, mouth, layer 6b	SSp-m6b	1275.37	3215.7	-1940.33	19.4033
217	Secondary motor area, layer 5	MOs5	1269.13	3215.98	-1946.86	19.4686
218	Orbital area, medial part, layer 1	ORBm1	3206.5	3277.95	-71.4446	0.714446
219	Primary motor area, Layer 5	MOp5	751.113	2717.44	-1966.33	19.6633
220	Orbital area, medial part, layer 2/3	ORBm2/3	2552.81	4484.66	-1931.86	19.3186
221	Anterior cingulate area, ventral part	ACAv	1040.92	2910.86	-1869.94	18.6994
222	Supplemental somatosensory area, layer 4	SSs4	1189.88	3058.55	-1868.67	18.6867
223	Frontal pole, layer 2/3	FRP2/3	2765.69	2826.64	-60.9531	0.609531
224	Area prostriata	APr	991.302	1040.54	-49.2421	0.492421
225	Supplemental somatosensory area, layer 6a	SSs6a	1620.59	3388.16	-1767.56	17.6756
226	Posterior auditory area, layer 6a	AUDpo6a	2478.01	2741.56	-263.548	2.63548
227	Primary somatosensory area, nose, layer 4	SSp-n4	1000	3660.13	-2660.13	26.6013
228	Visceral area, layer 1	VISC1	1748.07	2011.61	-263.532	2.63532
229	Prelimbic area, layer 5	PL5	2404.76	5062.92	-2658.15	26.5815
230	posteromedial visual area, layer 6b	VISpm6b	727.497	988.75	-261.253	2.61253
231	Perirhinal area, layer 6b	PERI6b	2365.66	4135.78	-1770.12	17.7012
232	Posterolateral visual area, layer 5	VISpl5	3030.49	5338.42	-2307.93	23.0793
233	Agranular insular area, posterior part, layer 2/3	AIp2/3	1831.53	3612.69	-1781.17	17.8117
234	Agranular insular area, ventral part, layer 2/3	AIv2/3	1233.44	3882	-2648.56	26.4856
235	Retrosplenial area, dorsal part, layer 5	RSPd5	1003.06	2814	-1810.94	18.1094
236	Primary visual area, layer 6a	VISp6a	1714.25	1963.64	-249.388	2.49388
237	Endopiriform nucleus, dorsal part	EPd	1485.27	3314.26	-1829	18.29
238	Anteromedial visual area, layer 1	VISam1	1350.27	1596.08	-245.816	2.45816
239	Primary somatosensory area, mouth, layer 2/3	SSp-m2/3	1322.61	3154.86	-1832.25	18.3225
240	Supplemental somatosensory area, layer 5	SSs5	1307.01	3141.94	-1834.93	18.3493
241	Primary somatosensory area, nose, layer 1	SSp-n1	1316.6	978.214	338.387	3.38387
242	Entorhinal area, lateral part	ENTl	3144.23	5002.01	-1857.78	18.5778
243	Temporal association areas, layer 6a	TEa6a	3780.66	5773.59	-1992.93	19.9293
244	Orbital area, medial part, layer 6a	ORBm6a	1609.23	4340.98	-2731.75	27.3175
245	Primary somatosensory area, lower limb, layer 4	SSp-ll4	390.902	2387.74	-1996.83	19.9683
246	Primary somatosensory area, trunk, layer 6b	SSp-tr6b	699.278	889	-189.722	1.89722
247	Entorhinal area, lateral part, layer 1	ENTl1	3422.41	3580.42	-158.016	1.58016
248	Prelimbic area, layer 6b	PL6b	1155.22	3267.71	-2112.49	21.1249
249	Entorhinal area, medial part, dorsal zone, layer 3	ENTm3	3266.18	5390.73	-2124.55	21.2455
250	Primary somatosensory area, mouth	SSp-m	1193.5	3342.95	-2149.45	21.4945
251	Anterior cingulate area, dorsal part	ACAd	1219.99	3422.6	-2202.61	22.0261
252	Lateral visual area, layer 5	VISl5	1296.75	3693.17	-2396.42	23.9642
253	Ectorhinal area/Layer 6b	ECT6b	3021.64	5245.13	-2223.49	22.2349
254	Primary somatosensory area, trunk, layer 2/3	SSp-tr2/3	1207.19	1350.95	-143.758	1.43758
255	Primary visual area, layer 6b	VISp6b	818.968	979.521	-160.554	1.60554
256	Lateral visual area, layer 2/3	VISl2/3	1573	3803.05	-2230.04	22.3004
257	Piriform area	PIR	2163.73	4554.69	-2390.97	23.9097
258	Primary somatosensory area, upper limb, layer 5	SSp-ul5	515.662	2755.05	-2239.38	22.3938
259	Frontal pole, layer 6a	FRP6a	1302.75	3556.96	-2254.21	22.5421
260	Primary somatosensory area, mouth, layer 6a	SSp-m6a	1438.73	3700.91	-2262.19	22.6219
261	Secondary motor area, layer 6a	MOs6a	749.66	3020.16	-2270.5	22.705
262	Dorsal auditory area, layer 6b	AUDd6b	2685.17	5047.82	-2362.64	23.6264
263	Visceral area, layer 6b	VISC6b	1359.33	3661.62	-2302.29	23.0229
264	Entorhinal area, lateral part, layer 5	ENTl5	3049.78	5356.58	-2306.8	23.068
265	Prelimbic area	PL	2151.16	4390.3	-2239.14	22.3914
266	Gustatory areas, layer 5	GU5	1970.13	4426.5	-2456.37	24.5637
267	Supplemental somatosensory area, layer 6b	SSs6b	1839.9	3931.97	-2092.07	20.9207
268	Gustatory areas, layer 6b	GU6b	1176.3	3636.57	-2460.27	24.6027
269	Anterior cingulate area, ventral part, layer 5	ACAv5	1162.71	3710.9	-2548.19	25.4819
270	Induseum griseum	IG	793.076	878.676	-85.5997	0.855997
271	Agranular insular area, posterior part, layer 5	AIp5	2290.39	4288.89	-1998.49	19.9849
272	Retrosplenial area, ventral part, layer 1	RSPv1	721.134	909.109	-187.975	1.87975
273	Lateral visual area, layer 4	VISl4	1126.87	3658.06	-2531.19	25.3119
274	Orbital area, lateral part, layer 6b	ORBl6b	165.206	2666.99	-2501.78	25.0178
275	Retrosplenial area, lateral agranular part, layer 5	RSPagl5	1508.46	3516.31	-2007.84	20.0784
276	Anterior cingulate area, ventral part, 6a	ACAv6a	1335.63	3379.02	-2043.39	20.4339
277	Agranular insular area, ventral part	AIv	1268.82	3322.1	-2053.28	20.5328
278	Ventral auditory area, layer 6b	AUDv6b	2275.4	4741.77	-2466.37	24.6637
279	Primary somatosensory area, nose, layer 5	SSp-n5	1509.62	3566.38	-2056.76	20.5676
280	Anterior cingulate area	ACA	1142.09	3199.97	-2057.88	20.5788
281	Postrhinal area, layer 6a	VISpor6a	3545.55	6006.48	-2460.94	24.6094
282	Ventral auditory area, layer 6a	AUDv6a	3323.38	5384.34	-2060.96	20.6096
283	Primary somatosensory area, upper limb, layer 4	SSp-ul4	463.9	2533.05	-2069.15	20.6915
284	Entorhinal area, lateral part, layer 2	ENTl2	3461.69	5532.48	-2070.79	20.7079
285	Agranular insular area, ventral part, layer 5	AIv5	1144.91	3220.38	-2075.47	20.7547
286	Gustatory areas	GU	1815.54	3895.42	-2079.88	20.7988
287	Primary somatosensory area, lower limb, layer 6b	SSp-ll6b	283.444	451.66	-168.216	1.68216
288	Primary somatosensory area, nose, layer 6b	SSp-n6b	2516.74	2712.95	-196.218	1.96218
289	Temporal association areas, layer 6b	TEa6b	2705.04	5447.48	-2742.44	27.4244
290	Gustatory areas, layer 6a	GU6a	1852.58	4175.86	-2323.28	23.2328
291	Primary somatosensory area, upper limb, layer 1	SSp-ul1	1254.57	1558.9	-304.324	3.04324
292	auditory radiation	ar	1343.14	2968.77	-1625.63	16.2563
293	Laterointermediate area, layer 5	VISli5	1337.04	3030.08	-1693.04	16.9304
294	Gustatory areas, layer 4	GU4	1088.34	4082.87	-2994.52	29.9452
295	Anterior area, layer 1	VISa1	1205.01	1224.16	-19.1417	0.191417
296	Anterior area, layer 6a	VISa6a	1055.32	1368.98	-313.653	3.13653
297	Prosubiculum	ProS	1926.07	3548.24	-1622.17	16.2217
298	Primary somatosensory area, upper limb	SSp-ul	720.943	2412.85	-1691.9	16.919
299	Primary somatosensory area, trunk, layer 1	SSp-tr1	1034.71	663.975	370.732	3.70732
300	Posterolateral visual area, layer 4	VISpl4	3170.24	6229.26	-3059.02	30.5902
301	Lateral amygdalar nucleus	LA	1597.46	4574.89	-2977.43	29.7743
302	Primary somatosensory area, mouth, layer 5	SSp-m5	804.205	3896.62	-3092.42	30.9242
303	Laterointermediate area, layer 2/3	VISli2/3	1484.66	3179.06	-1694.4	16.944
304	Primary motor area	MOp	845.056	2465.56	-1620.5	16.205
305	Agranular insular area, posterior part	AIp	1954.32	3656.9	-1702.58	17.0258
306	Orbital area, ventrolateral part, layer 6a	ORBvl6a	1125.2	4239.16	-3113.95	31.1395
307	Primary somatosensory area, mouth, layer 4	SSp-m4	635.084	3759.74	-3124.66	31.2466
308	Agranular insular area, dorsal part, layer 6a	AId6a	1213.02	2844.57	-1631.55	16.3155
309	Hippocampo-amygdalar transition area	HATA	3928.97	3826.22	102.75	1.0275
310	Visceral area, layer 5	VISC5	1662.5	3317.55	-1655.04	16.5504
311	Visceral area, layer 6a	VISC6a	1965.61	3624.16	-1658.55	16.5855
312	Agranular insular area	AI	1606.96	3247.4	-1640.44	16.4044
313	Anterolateral visual area, layer 2/3	VISal2/3	1253.17	2912.24	-1659.07	16.5907
314	Ectorhinal area/Layer 6a	ECT6a	4772.83	6455.67	-1682.84	16.8284
315	Primary somatosensory area, trunk	SSp-tr	853.3	1190.27	-336.965	3.36965
316	Orbital area, medial part	ORBm	2560.33	4251.28	-1690.95	16.9095
317	Anterior cingulate area, dorsal part, layer 2/3	ACAd2/3	1339.72	3105.57	-1765.85	17.6585
318	Agranular insular area, posterior part, layer 6b	AIp6b	1756.06	4794.27	-3038.22	30.3822
319	Primary somatosensory area, mouth, layer 1	SSp-m1	1698.55	1601.16	97.3924	0.973924
320	Agranular insular area, ventral part, layer 6b	AIv6b	166.667	500	-333.333	3.33333
321	Primary somatosensory area, lower limb, layer 5	SSp-ll5	401.275	2035.92	-1634.65	16.3465
322	Orbital area, ventrolateral part, layer 6b	ORBvl6b	742.285	3764.43	-3022.14	30.2214
323	Orbital area, ventrolateral part, layer 2/3	ORBvl2/3	2590.47	5683.12	-3092.66	30.9266
324	Primary somatosensory area, barrel field, layer 1	SSp-bfd1	1284.46	1222.55	61.9117	0.619117
325	Primary somatosensory area, upper limb, layer 2/3	SSp-ul2/3	919.76	2570.96	-1651.2	16.512
326	Postsubiculum	POST	432.953	790.477	-357.525	3.57525
327	Anterior cingulate area, dorsal part, layer 6b	ACAd6b	910.061	2613.79	-1703.72	17.0372
328	Primary somatosensory area, trunk, layer 6a	SSp-tr6a	629.171	1044.31	-415.141	4.15141
329	Dorsal auditory area, layer 6a	AUDd6a	2773.79	4420.31	-1646.52	16.4652
330	Entorhinal area, medial part, dorsal zone, layer 2	ENTm2	2631.03	4368.34	-1737.31	17.3731
331	Ectorhinal area/Layer 5	ECT5	3769.18	5525	-1755.82	17.5582
332	Prelimbic area, layer 2/3	PL2/3	2233.17	3991.42	-1758.24	17.5824
333	Anteromedial visual area, layer 6a	VISam6a	1112.61	1394.49	-281.88	2.8188
334	Primary visual area, layer 2/3	VISp2/3	1203.42	2777.31	-1573.89	15.7389
335	Visceral area, layer 4	VISC4	1324.58	3085.12	-1760.54	17.6054
336	Orbital area	ORB	1620.12	4406.67	-2786.56	27.8656
337	Posterolateral visual area, layer 1	VISpl1	1550.31	1825.87	-275.557	2.75557
338	Presubiculum	PRE	912.939	1282.6	-369.664	3.69664
339	Ventral auditory area, layer 2/3	AUDv2/3	4157.08	4130.11	26.9718	0.269718
340	Primary somatosensory area, unassigned, layer 4	SSp-un4	516.035	2161.05	-1645.02	16.4502
341	Anterior cingulate area, dorsal part, layer 5	ACAd5	1351.6	4138.08	-2786.48	27.8648
342	Orbital area, lateral part, layer 6a	ORBl6a	490.015	3304.85	-2814.83	28.1483
343	Orbital area, lateral part, layer 1	ORBl1	1196.08	5023.83	-3827.76	38.2776
344	Retrosplenial area, ventral part, layer 2/3	RSPv2/3	1122.58	1087.65	34.9322	0.349322
345	Orbital area, lateral part	ORBl	820.208	4312.39	-3492.18	34.9218
346	Orbital area, ventrolateral part, layer 5	ORBvl5	1692.06	4655.83	-2963.77	29.6377
347	Postrhinal area, layer 5	VISpor5	2696.93	5907.44	-3210.51	32.1051
348	Primary somatosensory area, lower limb, layer 2/3	SSp-ll2/3	661.943	2366.63	-1704.69	17.0469
349	Entorhinal area	ENT	3090.19	4738.19	-1648.01	16.4801
350	Visceral area, layer 2/3	VISC2/3	1997.71	2364.58	-366.868	3.66868
351	Endopiriform nucleus	EP	1782.73	3427.5	-1644.77	16.4477
352	Posterior auditory area, layer 6b	AUDpo6b	2122.53	2497.77	-375.246	3.75246
353	Orbital area, medial part, layer 6b	ORBm6b	860.163	3762.6	-2902.44	29.0244
354	Laterointermediate area, layer 1	VISli1	790.572	679.924	110.648	1.10648
355	Anteromedial visual area, layer 6b	VISam6b	724.272	1130.72	-406.444	4.06444
356	Orbital area, lateral part, layer 5	ORBl5	725.381	4056.19	-3330.81	33.3081
357	Rostrolateral area, layer 2/3	VISrl2/3	1254.77	2971.06	-1716.29	17.1629
358	Rostrolateral area, layer 6b	VISrl6b	1791.79	2084.8	-293.007	2.93007
359	Frontal pole, layer 6b	FRP6b	0	2880.57	-2880.57	28.8057
360	Entorhinal area, lateral part, layer 6a	ENTl6a	3559.41	5134.37	-1574.96	15.7496
361	Basolateral amygdalar nucleus, anterior part	BLAa	1330.37	2981.63	-1651.26	16.5126

## Sheet: Cerebral nuclei
	name	acronym	density_mean_cold	density_mean_Thermoneutral	density_difference	density_difference_mean_abs
362	Pallidum, medial region	PALm	588.703	1202.42	-613.716	6.13716
363	Nucleus accumbens	ACB	891.117	1043.01	-151.89	1.5189
364	Triangular nucleus of septum	TRS	339.46	1145.76	-806.298	8.06298
365	Central amygdalar nucleus	CEA	725.055	1586.66	-861.608	8.61608
366	Lateral septal nucleus	LS	665.28	1108.74	-443.458	4.43458
367	Pallidum	PAL	383.244	1264.34	-881.093	8.81093
368	Caudoputamen	CP	216.063	1440.64	-1224.58	12.2458
369	Striatum dorsal region	STRd	216.063	1440.64	-1224.58	12.2458
370	Cerebral nuclei	CNU	438.788	1368.26	-929.47	9.2947
371	Striatum	STR	450.313	1389.84	-939.527	9.39527
372	Striatum-like amygdalar nuclei	sAMY	894.075	1828.51	-934.438	9.34438
373	Septofimbrial nucleus	SF	309.224	1152.49	-843.264	8.43264
374	Bed nuclei of the stria terminalis	BST	623.837	1606.12	-982.284	9.82284
375	Septohippocampal nucleus	SH	309.492	505.366	-195.874	1.95874
376	Pallidum, caudal region	PALc	621.089	1607.52	-986.43	9.8643
377	Medial septal complex	MSC	665.665	1219.89	-554.23	5.5423
378	Bed nucleus of the anterior commissure	BAC	132.922	1858.85	-1725.93	17.2593
379	Lateral septal nucleus, caudal (caudodorsal) part	LSc	358.549	387.841	-29.2911	0.292911
380	Pallidum, ventral region	PALv	382.543	1476.02	-1093.47	10.9347
381	Lateral septal nucleus, rostral (rostroventral) part	LSr	559.562	1105.32	-545.761	5.45761
382	Central amygdalar nucleus, capsular part	CEAc	863.878	1669.24	-805.362	8.05362
383	Pallidum, dorsal region	PALd	113.68	823.952	-710.272	7.10272
384	Substantia innominata	SI	381.541	1463.35	-1081.81	10.8181
385	Fundus of striatum	FS	507.687	1040.88	-533.196	5.33196
386	Globus pallidus, external segment	GPe	116.152	842.421	-726.269	7.26269
387	Anterior amygdalar area	AAA	471.152	1138.72	-667.571	6.67571
388	Magnocellular nucleus	MA	390.891	1581.15	-1190.25	11.9025
389	Globus pallidus, internal segment	GPi	104.497	755.697	-651.2	6.512
390	Lateral septal nucleus, ventral part	LSv	1276.81	1787.02	-510.211	5.10211
391	Lateral septal complex	LSX	614.264	1108.31	-494.043	4.94043
392	Striatum ventral region	STRv	774.785	1126.15	-351.365	3.51365
393	Central amygdalar nucleus, medial part	CEAm	670.03	1459.14	-789.112	7.89112
394	Medial amygdalar nucleus	MEA	1081.77	2105.55	-1023.78	10.2378
395	Medial septal nucleus	MS	450.662	1070.7	-620.035	6.20035
396	Central amygdalar nucleus, lateral part	CEAl	718.384	1856.23	-1137.85	11.3785
397	Diagonal band nucleus	NDB	787.661	1302.75	-515.086	5.15086
398	Intercalated amygdalar nucleus	IA	1218.86	2375.69	-1156.83	11.5683

## Sheet: Thalamus
	name	acronym	density_mean_cold	density_mean_Thermoneutral	density_difference	density_difference_mean_abs
399	Paraventricular nucleus of the thalamus	PVT	5827.96	4522.08	1305.88	13.0588
400	Dorsal part of the lateral geniculate complex, core	LGd-co	781.289	1890.61	-1109.32	11.0932
401	Perireunensis nucleus	PR	506.49	1775.34	-1268.85	12.6885
402	Rhomboid nucleus	RH	735.86	792.619	-56.7594	0.567594
403	Anteromedial nucleus, dorsal part	AMd	254.376	1391.33	-1136.95	11.3695
404	Anteroventral nucleus of thalamus	AV	108.76	1214.64	-1105.88	11.0588
405	Dorsal part of the lateral geniculate complex	LGd	643.519	1730.56	-1087.04	10.8704
406	Submedial nucleus of the thalamus	SMT	77.2602	1175.56	-1098.3	10.983
407	Parataenial nucleus	PT	1724.35	2669.73	-945.389	9.45389
408	Anteromedial nucleus	AM	286.047	1475.87	-1189.82	11.8982
409	Anterior group of the dorsal thalamus	ATN	304.612	1255.87	-951.262	9.51262
410	Anteromedial nucleus, ventral part	AMv	332.757	1600.53	-1267.78	12.6778
411	Paracentral nucleus	PCN	119.614	1078.02	-958.411	9.58411
412	Thalamus, sensory-motor cortex related	DORsm	303.183	1504.49	-1201.31	12.0131
413	Lateral posterior nucleus of the thalamus	LP	545.626	1524.09	-978.459	9.78459
414	Midline group of the dorsal thalamus	MTN	2901.16	2757.85	143.306	1.43306
415	Posterior complex of the thalamus	PO	257.345	1239.62	-982.28	9.8228
416	Ventral posteromedial nucleus of the thalamus, parvicellular part	VPMpc	225.247	1327.08	-1101.83	11.0183
417	Central lateral nucleus of the thalamus	CL	254.117	1034.25	-780.131	7.80131
418	Posterior triangular thalamic nucleus	PoT	510.889	1024.3	-513.411	5.13411
419	Epithalamus	EPI	398.667	1036.03	-637.359	6.37359
420	Medial geniculate complex	MG	364.077	868.828	-504.751	5.04751
421	Intergeniculate leaflet of the lateral geniculate complex	IGL	902.628	1182.03	-279.4	2.794
422	Medial geniculate complex, dorsal part	MGd	468.952	794.276	-325.325	3.25325
423	Ventral posterior complex of the thalamus	VP	275.437	1622.04	-1346.61	13.4661
424	Medial geniculate complex, medial part	MGm	375.42	1098.07	-722.647	7.22647
425	Subparafascicular nucleus, magnocellular part	SPFm	892.272	2245.95	-1353.68	13.5368
426	Ventral posterolateral nucleus of the thalamus, parvicellular part	VPLpc	245.32	766.391	-521.071	5.21071
427	Ventral group of the dorsal thalamus	VENT	224.664	1586.83	-1362.16	13.6216
428	Medial habenula	MH	186.612	708.99	-522.379	5.22379
429	Subgeniculate nucleus	SubG	295.5	540.309	-244.809	2.44809
430	Xiphoid thalamic nucleus	Xi	1809.22	1219.34	589.878	5.89878
431	Lateral habenula	LH	594.982	1338.82	-743.838	7.43838
432	Mediodorsal nucleus of thalamus	MD	841.617	1155.78	-314.16	3.1416
433	Intermediate geniculate nucleus	IntG	483.515	1033.42	-549.9	5.499
434	Ethmoid nucleus of the thalamus	Eth	421.984	1064.55	-642.564	6.42564
435	Lateral dorsal nucleus of thalamus	LD	323.849	1255.34	-931.496	9.31496
436	Anterodorsal nucleus	AD	249.794	805.544	-555.751	5.55751
437	Thalamus, polymodal association cortex related	DORpm	680.941	1304.51	-623.565	6.23565
438	Intralaminar nuclei of the dorsal thalamus	ILM	417.342	1038.22	-620.878	6.20878
439	Suprageniculate nucleus	SGN	588.67	856.844	-268.174	2.68174
440	Interanteromedial nucleus of the thalamus	IAM	1075.7	729.676	346.029	3.46029
441	Subparafascicular area	SPA	622.763	1237.55	-614.787	6.14787
442	Ventral posteromedial nucleus of the thalamus	VPM	265.423	1975.03	-1709.6	17.096
443	Reticular nucleus of the thalamus	RT	267.057	872.37	-605.313	6.05313
444	Posterior intralaminar thalamic nucleus	PIL	422.796	674.463	-251.667	2.51667
445	Subparafascicular nucleus, parvicellular part	SPFp	409.536	887.465	-477.929	4.77929
446	Interanterodorsal nucleus of the thalamus	IAD	706.423	1448.41	-741.988	7.41988
447	Nucleus of reuniens	RE	703.603	1276.46	-572.856	5.72856
448	Central medial nucleus of the thalamus	CM	841.569	1004.84	-163.273	1.63273
449	Dorsal part of the lateral geniculate complex, shell	LGd-sh	325.215	1139.37	-814.158	8.14158
450	Parafascicular nucleus	PF	407.409	1214.39	-806.985	8.06985
451	Dorsal part of the lateral geniculate complex, ipsilateral zone	LGd-ip	730.74	2312.6	-1581.86	15.8186
452	Ventral anterior-lateral complex of the thalamus	VAL	96.0471	1642.76	-1546.71	15.4671
453	Ventral part of the lateral geniculate complex	LGv	567.349	973.026	-405.677	4.05677
454	Medial group of the dorsal thalamus	MED	782.344	1192.97	-410.629	4.10629
455	Ventral posterolateral nucleus of the thalamus	VPL	310.006	1128.44	-818.438	8.18438
456	Posterior limiting nucleus of the thalamus	POL	701.672	1114.1	-412.432	4.12432
457	Thalamus	TH	554.418	1379.5	-825.081	8.25081
458	Ventral medial nucleus of the thalamus	VM	96.3394	1599.61	-1503.27	15.0327
459	Geniculate group, ventral thalamus	GENv	594.168	981.015	-386.847	3.86847
460	Medial geniculate complex, ventral part	MGv	288.655	708.174	-419.519	4.19519
461	Lateral group of the dorsal thalamus	LAT	431.912	1306.36	-874.451	8.74451
462	Subparafascicular nucleus	SPF	573.969	1350.35	-776.386	7.76386
463	Intermediodorsal nucleus of the thalamus	IMD	1791.75	1018.73	773.019	7.73019
464	Peripeduncular nucleus	PP	228.045	651.623	-423.578	4.23578
465	Geniculate group, dorsal thalamus	GENd	506.135	1306.62	-800.486	8.00486

## Sheet: Hypothalamus
	name	acronym	density_mean_cold	density_mean_Thermoneutral	density_difference	density_difference_mean_abs
466	Paraventricular hypothalamic nucleus, descending division	PVHd	1453.03	1885.11	-432.078	4.32078
467	Subparaventricular zone	SBPV	4343.57	2900.42	1443.15	14.4315
468	Mammillary body	MBO	702.356	1004.36	-302.003	3.02003
469	Perifornical nucleus	PeF	790.438	2041	-1250.56	12.5056
470	Ventrolateral preoptic nucleus	VLPO	3225.6	1905.73	1319.87	13.1987
471	Posterodorsal preoptic nucleus	PD	776.72	1271.89	-495.167	4.95167
472	Medial mammillary nucleus	MM	297.731	607.732	-310.001	3.10001
473	Lateral mammillary nucleus	LM	322.707	700.586	-377.879	3.77879
474	Subthalamic nucleus	STN	84.7958	613.799	-529.004	5.29004
475	Vascular organ of the lamina terminalis	OV	2646.83	4255.09	-1608.26	16.0826
476	Supramammillary nucleus	SUM	1063.75	1513.13	-449.372	4.49372
477	Medial mammillary nucleus, lateral part	MMl	262.429	663.249	-400.82	4.0082
478	Tuberomammillary nucleus, dorsal part	TMd	3196.28	1496.53	1699.74	16.9974
479	Tuberomammillary nucleus, ventral part	TMv	1331.44	1841.58	-510.14	5.1014
480	Ventromedial hypothalamic nucleus	VMH	1057.68	2545.47	-1487.79	14.8779
481	Median preoptic nucleus	MEPO	4049.93	4385.58	-335.645	3.35645
482	Medial mammillary nucleus, dorsal part	MMd	206.936	761.069	-554.133	5.54133
483	Medial mammillary nucleus, posterior part	MMp	86.6785	109.148	-22.4697	0.224697
484	Ventromedial preoptic nucleus	VMPO	3897.3	2962.68	934.626	9.34626
485	Hypothalamic medial zone	MEZ	1336.15	1945.08	-608.936	6.08936
486	Ventral premammillary nucleus	PMv	2324.26	2408.43	-84.1672	0.841672
487	Hypothalamic lateral zone	LZ	737.212	1528.86	-791.644	7.91644
488	Periventricular zone	PVZ	2055.86	1841.89	213.976	2.13976
489	Lateral hypothalamic area	LHA	840.674	1643.24	-802.569	8.02569
490	Periventricular hypothalamic nucleus, anterior part	PVa	1599.85	1698.04	-98.1927	0.981927
491	Retrochiasmatic area	RCH	3071.6	2179.51	892.09	8.9209
492	Zona incerta	ZI	293.36	1276.83	-983.466	9.83466
493	Periventricular hypothalamic nucleus, intermediate part	PVi	1130.39	1232.8	-102.409	1.02409
494	Medial mammillary nucleus, medial part	MMm	253.48	431.299	-177.819	1.77819
495	Parastrial nucleus	PS	1975.16	2085.8	-110.633	1.10633
496	Lateral preoptic area	LPO	802.554	1755.99	-953.44	9.5344
497	Subfornical organ	SFO	94.3416	251.79	-157.449	1.57449
498	Posterior hypothalamic nucleus	PH	1183.21	2047.81	-864.6	8.646
499	Dorsomedial nucleus of the hypothalamus	DMH	3463.8	2549.5	914.309	9.14309
500	Accessory supraoptic group	ASO	4366.15	4495.6	-129.454	1.29454
501	Periventricular region	PVR	3289	2517.12	771.879	7.71879
502	Median eminence	ME	2212.3	1698.82	513.482	5.13482
503	Preparasubthalamic nucleus	PST	1245	1324.88	-79.8851	0.798851
504	Tuberomammillary nucleus	TM	1788.92	1757.85	31.0662	0.310662
505	Periventricular hypothalamic nucleus, posterior part	PVp	4871.03	2201.65	2669.39	26.6939
506	Anterodorsal preoptic nucleus	ADP	2599.45	2651.88	-52.4306	0.524306
507	Anteroventral periventricular nucleus	AVPV	4875.73	2877.94	1997.8	19.978
508	Arcuate hypothalamic nucleus	ARH	2282.23	2162.1	120.135	1.20135
509	Periventricular hypothalamic nucleus, preoptic part	PVpo	2488.16	1901.05	587.115	5.87115
510	Dorsal premammillary nucleus	PMd	593.827	1705.73	-1111.9	11.119
511	Medial preoptic area	MPO	2581.23	2238.39	342.838	3.42838
512	Suprachiasmatic nucleus	SCH	3617.43	4994.1	-1376.67	13.7667
513	Tuberal nucleus	TU	1104.17	1764.17	-659.993	6.59993
514	Anteroventral preoptic nucleus	AVP	3896.54	2698.93	1197.61	11.9761
515	Supraoptic nucleus	SO	2246.13	1655.54	590.586	5.90586
516	Medial preoptic nucleus	MPN	2141.33	1807.45	333.877	3.33877
517	Paraventricular hypothalamic nucleus	PVH	2681.19	2006.24	674.948	6.74948
518	Anterior hypothalamic nucleus	AHN	1995.37	2729.19	-733.819	7.33819
519	Parasubthalamic nucleus	PSTN	1464.36	1182.83	281.53	2.8153
520	Fields of Forel	FF	145.163	902.925	-757.761	7.57761
521	Hypothalamus	HY	1437.07	1858.77	-421.705	4.21705

## Sheet: Midbrain
	name	acronym	density_mean_cold	density_mean_Thermoneutral	density_difference	density_difference_mean_abs
522	Nucleus of Darkschewitsch	ND	250.744	223.504	27.2396	0.272396
523	Red nucleus	RN	228.965	1423.61	-1194.65	11.9465
524	Nucleus of the optic tract	NOT	288.165	476.5	-188.336	1.88336
525	Interpeduncular nucleus, apical	IPA	350.158	550.251	-200.094	2.00094
526	Inferior colliculus, central nucleus	ICc	2766.45	2487.41	279.039	2.79039
527	Inferior colliculus	IC	2332.64	2028.49	304.154	3.04154
528	Inferior colliculus, external nucleus	ICe	1103.63	1340.23	-236.6	2.366
529	Superior colliculus, motor related, deep white layer	SCdw	633.399	883.986	-250.587	2.50587
530	Medial pretectal area	MPT	385.519	641.1	-255.581	2.55581
531	Superior colliculus, optic layer	SCop	707.387	1923.81	-1216.42	12.1642
532	Oculomotor nucleus	III	245.69	530.608	-284.919	2.84919
533	Interstitial nucleus of Cajal	INC	172.865	459.162	-286.297	2.86297
534	Interfascicular nucleus raphe	IF	124.545	414.848	-290.303	2.90303
535	Substantia nigra, reticular part	SNr	95.7615	395.647	-299.886	2.99886
536	Retroparafascicular nucleus	RPF	385.01	708.483	-323.474	3.23474
537	Midbrain	MB	735.681	1085.29	-349.612	3.49612
538	Superior colliculus, motor related, deep gray layer	SCdg	679.946	1049.16	-369.213	3.69213
539	Midbrain trigeminal nucleus	MEV	1139.55	740.347	399.198	3.99198
540	Midbrain, behavioral state related	MBsta	249.15	653.78	-404.631	4.04631
541	Supraoculomotor periaqueductal gray	Su3	875.822	470.687	405.135	4.05135
542	Cuneiform nucleus	CUN	216.825	646.874	-430.049	4.30049
543	Dorsal nucleus raphe	DR	347.605	778.17	-430.565	4.30565
544	Midbrain, motor related	MBmot	552.746	985.785	-433.039	4.33039
545	Paratrochlear nucleus	Pa4	218.973	406.512	-187.539	1.87539
546	Rostral linear nucleus raphe	RL	195.137	380.874	-185.737	1.85737
547	Midbrain raphe nuclei	RAmb	258.821	443.496	-184.675	1.84675
548	Subcommissural organ	SCO	214.443	395.202	-180.759	1.80759
549	Paranigral nucleus	PN	504.873	481.236	23.6376	0.236376
550	Nucleus of the brachium of the inferior colliculus	NB	599.625	551.332	48.2927	0.482927
551	Periaqueductal gray	PAG	969.133	916.335	52.7988	0.527988
552	Interpeduncular nucleus, dorsomedial	IPDM	378.71	303.894	74.8161	0.748161
553	Parabigeminal nucleus	PBG	140.414	140.099	0.314742	0.00314742
554	Nucleus of the posterior commissure	NPC	847.772	878.759	-30.9871	0.309871
555	Nucleus sagulum	SAG	418.061	453.469	-35.4082	0.354082
556	Interpeduncular nucleus, lateral	IPL	504.079	544.461	-40.3815	0.403815
557	Interpeduncular nucleus, rostral	IPR	128.833	169.967	-41.134	0.41134
558	Medial accesory oculomotor nucleus	MA3	150.659	215.481	-64.8219	0.648219
559	Ventral tegmental area	VTA	148.51	582.344	-433.834	4.33834
560	Dorsal terminal nucleus of the accessory optic tract	DT	309.027	375.021	-65.9939	0.659939
561	Interpeduncular nucleus, rostrolateral	IPRL	157.78	274.396	-116.616	1.16616
562	Anterior tegmental nucleus	AT	110.17	232.053	-121.883	1.21883
563	Edinger-Westphal nucleus	EW	350.743	477.888	-127.144	1.27144
564	Medial terminal nucleus of the accessory optic tract	MT	238.001	366.052	-128.051	1.28051
565	Midbrain, sensory related	MBsen	1683.88	1817.07	-133.197	1.33197
566	Central linear nucleus raphe	CLI	229.42	363.946	-134.526	1.34526
567	Interpeduncular nucleus, caudal	IPC	125.957	279.097	-153.14	1.5314
568	Interpeduncular nucleus, dorsolateral	IPDL	231.102	403.239	-172.136	1.72136
569	Trochlear nucleus	IV	636.669	428.796	207.873	2.07873
570	Interpeduncular nucleus, intermediate	IPI	424.053	212.431	211.622	2.11622
571	Subceruleus nucleus	SLC	320.962	387.392	-66.4294	0.664294
572	Superior colliculus, zonal layer	SCzo	390.106	840.681	-450.575	4.50575
573	Midbrain reticular nucleus	MRN	309.17	919.437	-610.267	6.10267
574	Lateral terminal nucleus of the accessory optic tract	LT	97.9051	644.082	-546.177	5.46177
575	Anterior pretectal nucleus	APN	560.039	1387.71	-827.669	8.27669
576	Precommissural nucleus	PRC	1111.95	1630.96	-519.005	5.19005
577	Midbrain reticular nucleus, retrorubral area	RR	387.127	1092.64	-705.515	7.05515
578	Superior colliculus, motor related, intermediate white layer	SCiw	656.94	1252.49	-595.554	5.95554
579	Superior colliculus, motor related	SCm	686.072	1225.7	-539.629	5.39629
580	Pretectal region	PRT	542.938	1159.49	-616.556	6.16556
581	Pedunculopontine nucleus	PPN	275.147	848.725	-573.578	5.73578
582	Ventral tegmental nucleus	VTN	33.4448	945.136	-911.691	9.11691
583	Posterior pretectal nucleus	PPT	329.428	1065.55	-736.126	7.36126
584	Substantia nigra, compact part	SNc	97.5134	551.405	-453.892	4.53892
585	Inferior colliculus, dorsal nucleus	ICd	3819.86	2677.23	1142.63	11.4263
586	Superior colliculus, sensory related	SCs	492.777	1543.52	-1050.74	10.5074
587	Superior colliculus, superficial gray layer	SCsg	405.374	1552.89	-1147.52	11.4752
588	Superior colliculus, motor related, intermediate gray layer	SCig	728.206	1357.57	-629.362	6.29362
589	Olivary pretectal nucleus	OP	372.98	1066.62	-693.643	6.93643

## Sheet: Hindbrain
	name	acronym	density_mean_cold	density_mean_Thermoneutral	density_difference	density_difference_mean_abs
590	Pontine central gray	PCG	384.577	509.461	-124.884	1.24884
591	Spinal nucleus of the trigeminal, caudal part	SPVC	461.09	288.68	172.41	1.7241
592	Inferior salivatory nucleus	ISN	313.043	1043.48	-730.435	7.30435
593	Perihypoglossal nuclei	PHY	597.605	430.423	167.181	1.67181
594	Sublaterodorsal nucleus	SLD	546.482	371.591	174.891	1.74891
595	Nucleus prepositus	PRP	576.33	395.452	180.878	1.80878
596	Parvicellular motor 5 nucleus	PC5	185.775	638.805	-453.03	4.5303
597	Accessory facial motor nucleus	ACVII	272.214	90.9091	181.305	1.81305
598	Nucleus of the lateral lemniscus	NLL	93.9275	244.208	-150.281	1.50281
599	Medulla	MY	401.028	552.444	-151.417	1.51417
600	Nucleus ambiguus, dorsal division	AMBd	188.357	953.184	-764.827	7.64827
601	Superior olivary complex	SOC	332.333	495.856	-163.522	1.63522
602	Nucleus x	x	70.1948	245.865	-175.67	1.7567
603	Peritrigeminal zone	P5	56.0697	753.445	-697.375	6.97375
604	Hindbrain	HB	386.086	565.613	-179.526	1.79526
605	Intertrigeminal nucleus	I5	5.69395	679.831	-674.137	6.74137
606	Locus ceruleus	LC	1275.18	687.472	587.711	5.87711
607	Superior olivary complex, medial part	SOCm	312.427	454.781	-142.354	1.42354
608	Nucleus raphe obscurus	RO	381.696	1096.39	-714.696	7.14696
609	Nucleus ambiguus	AMB	567.637	648.436	-80.7989	0.807989
610	Dorsal motor nucleus of the vagus nerve	DMX	1153.38	1261.15	-107.764	1.07764
611	Nucleus of the solitary tract	NTS	793.957	761.832	32.1244	0.321244
612	Inferior olivary complex	IO	561.062	536.019	25.043	0.25043
613	Tegmental reticular nucleus	TRN	494.718	439.457	55.2602	0.552602
614	Nucleus of Roller	NR	766.222	707.54	58.6819	0.586819
615	Pontine gray	PG	780.293	711.868	68.4255	0.684255
616	Ventral cochlear nucleus	VCO	335.489	342.899	-7.40951	0.0740951
617	Superior olivary complex, lateral part	SOCl	234.046	252.695	-18.6482	0.186482
618	Pons, sensory related	P-sen	536.743	429.043	107.7	1.077
619	Koelliker-Fuse subnucleus	KF	142.615	168.218	-25.6029	0.256029
620	Infracerebellar nucleus	ICB	32.4454	923.607	-891.162	8.91162
621	Accessory trigeminal nucleus	Acs5	105.97	989.938	-883.968	8.83968
622	Parapyramidal nucleus	PPY	620.564	657.509	-36.9445	0.369445
623	Cochlear nuclei	CN	417.436	527.281	-109.845	1.09845
624	Medullary reticular nucleus, ventral part	MDRNv	816.277	853.936	-37.6587	0.376587
625	Lateral reticular nucleus, parvicellular part	LRNp	117.695	165.983	-48.2882	0.482882
626	Medulla, sensory related	MY-sen	375.591	429.778	-54.1874	0.541874
627	Lateral reticular nucleus	LRN	387.496	442.228	-54.7324	0.547324
628	Lateral reticular nucleus, magnocellular part	LRNm	417.648	472.988	-55.3399	0.553399
629	Spinal nucleus of the trigeminal, interpolar part	SPVI	229.117	286.171	-57.0539	0.570539
630	Parabrachial nucleus	PB	1400.31	506.352	893.957	8.93957
631	Medulla, behavioral state related	MY-sat	983.678	860.784	122.895	1.22895
632	Motor nucleus of trigeminal	V	67.0042	884.409	-817.405	8.17405
633	Medullary reticular nucleus	MDRN	829.731	703.368	126.364	1.26364
634	Parasolitary nucleus	PAS	161.054	232.403	-71.3489	0.713489
635	Nucleus ambiguus, ventral division	AMBv	934.473	353.276	581.197	5.81197
636	Nucleus raphe pallidus	RPA	819.516	681.024	138.492	1.38492
637	Nucleus raphe pontis	RPO	306.282	1137.25	-830.97	8.3097
638	Medullary reticular nucleus, dorsal part	MDRNd	841.235	573.933	267.302	2.67302
639	Nucleus of the trapezoid body	NTB	331.416	987.645	-656.229	6.56229
640	External cuneate nucleus	ECU	645.905	368.006	277.899	2.77899
641	Nucleus incertus	NI	373.581	675.432	-301.85	3.0185
642	Barrington's nucleus	B	1175.8	817.353	358.452	3.58452
643	Principal sensory nucleus of the trigeminal	PSV	114.215	417.211	-302.996	3.02996
644	Parvicellular reticular nucleus	PARN	245.333	550.586	-305.253	3.05253
645	Superior olivary complex, periolivary region	POR	433.708	743.304	-309.596	3.09596
646	Spinal nucleus of the trigeminal, oral part	SPVO	44.9943	363.86	-318.866	3.18866
647	Hypoglossal nucleus	XII	1079.33	1425.26	-345.934	3.45934
648	Abducens nucleus	VI	155.965	509.131	-353.166	3.53166
649	Paragigantocellular reticular nucleus, dorsal part	PGRNd	257.485	612.996	-355.511	3.55511
650	Pons, motor related	P-mot	339.914	699.306	-359.392	3.59392
651	Vestibular nuclei	VNC	177.284	469.188	-291.905	2.91905
652	Nucleus raphe magnus	RM	1265.74	889.661	376.077	3.76077
653	Gracile nucleus	GR	348.73	737.608	-388.877	3.88877
654	Paragigantocellular reticular nucleus	PGRN	245.027	639.868	-394.84	3.9484
655	Nucleus y	y	170.639	565.492	-394.853	3.94853
656	Laterodorsal tegmental nucleus	LDT	1429.04	958.475	470.563	4.70563
657	Pons, behavioral state related	P-sat	226.302	702.542	-476.241	4.76241
658	Paragigantocellular reticular nucleus, lateral part	PGRNl	240.816	648.923	-408.108	4.08108
659	Dorsal tegmental nucleus	DTN	214.559	641.302	-426.743	4.26743
660	Supratrigeminal nucleus	SUT	124.125	595.719	-471.594	4.71594
661	Gigantocellular reticular nucleus	GRN	304.854	765.982	-461.129	4.61129
662	Superior vestibular nucleus	SUV	29.6571	489.956	-460.299	4.60299
663	Superior central nucleus raphe	CS	128.297	626.501	-498.204	4.98204
664	Area postrema	AP	1403.3	928.455	474.845	4.74845
665	Supragenual nucleus	SG	28.5205	302.602	-274.082	2.74082
666	Cuneate nucleus	CU	256.48	466.808	-210.328	2.10328
667	Intermediate reticular nucleus	IRN	458.375	709.203	-250.828	2.50828
668	Pons	P	358.393	590.021	-231.628	2.31628
669	Paratrigeminal nucleus	Pa5	112.111	324.084	-211.973	2.11973
670	Magnocellular reticular nucleus	MARN	781.902	1035.72	-253.821	2.53821
671	Lateral vestibular nucleus	LAV	40.8428	592.365	-551.522	5.51522
672	Medulla, motor related	MY-mot	401.215	640.341	-239.126	2.39126
673	Pontine reticular nucleus, caudal part	PRNc	226.885	802.448	-575.563	5.75563
674	Spinal vestibular nucleus	SPIV	115.514	334.535	-219.021	2.19021
675	Facial motor nucleus	VII	214.504	416.728	-202.224	2.02224
676	Pontine reticular nucleus	PRNr	123.652	693.405	-569.753	5.69753
677	Dorsal cochlear nucleus	DCO	553.838	834.256	-280.418	2.80418
678	Olfactory tubercle	OT	670.997	1231.56	-560.563	5.60563
679	Dorsal column nuclei	DCN	274.581	520.07	-245.489	2.45489
680	Linear nucleus of the medulla	LIN	275.615	899.507	-623.892	6.23892
681	Posterodorsal tegmental nucleus	PDTg	88.8414	355.325	-266.483	2.66483
682	Medial vestibular nucleus	MV	253.057	501.087	-248.03	2.4803

## Sheet: Cerebellum
	name	acronym	density_mean_cold	density_mean_Thermoneutral	density_difference	density_difference_mean_abs
683	Vermal regions	VERM	2057.51	1886.86	170.648	1.70648
684	Dentate nucleus	DN	70.6667	471.609	-400.942	4.00942
685	Hemispheric regions	HEM	2759.94	2162.71	597.23	5.9723
686	Fastigial nucleus	FN	232.533	705.515	-472.982	4.72982
687	Flocculus	FL	2515.09	1448.84	1066.25	10.6625
688	Simple lobule	SIM	1859.18	1391.17	468.012	4.68012
689	Cerebellar cortex	CBX	2481.78	2053.25	428.531	4.28531
690	Paraflocculus	PFL	1890.91	1483.6	407.317	4.07317
691	Cerebellar nuclei	CBN	170.145	579.802	-409.656	4.09656
692	Culmen	CUL	2012.68	1820.88	191.802	1.91802
693	Declive (VI)	DEC	2528.72	2413.34	115.383	1.15383
694	Pyramus (VIII)	PYR	4259.61	2311.15	1948.46	19.4846
695	Paramedian lobule	PRM	3219.23	2510.01	709.227	7.09227
696	Ansiform lobule	AN	3707.8	2976.02	731.783	7.31783
697	Nodulus (X)	NOD	1505.55	1351.33	154.226	1.54226
698	Folium-tuber vermis (VII)	FOTU	3030.1	2892.32	137.776	1.37776
699	Copula pyramidis	COPY	1940.45	1664.05	276.404	2.76404
700	Crus 1	ANcr1	3391.29	2724.97	666.321	6.66321
701	Lobule II	CENT2	540.118	774.753	-234.635	2.34635
702	Central lobule	CENT	940.268	1257	-316.728	3.16728
703	Lobule III	CENT3	1135.05	1491.63	-356.586	3.56586
704	Lobules IV-V	CUL4, 5	2012.68	1820.88	191.802	1.91802
705	Lingula (I)	LING	342.073	586.721	-244.648	2.44648
706	Cerebellum	CB	2372.88	1981.96	390.919	3.90919
707	Interposed nucleus	IP	187.18	566.184	-379.004	3.79004
708	Vestibulocerebellar nucleus	VeCB	23.5014	404.841	-381.34	3.8134
709	Crus 2	ANcr2	4060.37	3255.74	804.625	8.04625
710	Uvula (IX)	UVU	2311.14	2176.23	134.905	1.34905

## Sheet: Footnote
Supplementary Table 1: Whole brain cFOS quantification of cold vs. thermoneutral.
The density_mean_cold and density_mean_thermoneutral values were calculated by taking the average counts of cFos+ cells for each region across all mice (n=8) across 710 regions. Each row represents a single region. The densiy_difference_abs is the absolute difference of density_mean_cold and density_mean_thermoneutral. This is used to represent the difference in cFos cell counts across the two te…
